# Supplementary material for: Modelled Cost-Effectiveness of a Package Size Cap and a Kilojoule Reduction Intervention to Reduce Energy Intake from Sugar-Sweetened Beverages in Australia
Source: Nutrients. 2017 Sep 6;9(9):983. doi: 10.3390/nu9090983 (PMC5622743; doi:10.3390/nu9090983)
Supplement: Supplementary file 1 [file nutrients-09-00983-s001.zip]

Archive with 1 entries (1 files):
- nutrients-214932-supplementary.pdf
